# Supplementary material for: Donor age and long-term culture do not negatively influence the stem potential of limbal fibroblast-like stem cells
Source: Stem Cell Res Ther. 2016 Jun 13;7:83. doi: 10.1186/s13287-016-0342-z (PMC4906894; doi:10.1186/s13287-016-0342-z)
Supplement: Additional file 1: — Table S2 Catalogue of the unvaried and differential expressed proteins in f-LSCs samples. (ZIP 110 kb) [file 13287_2016_342_MOESM1_ESM.zip]

Archive with 2 entries (2 files):
- Additional file 1.xls
- Additional file 1.doc
