# Supplementary material for: Donor age and long-term culture do not negatively influence the stem potential of limbal fibroblast-like stem cells
Source: Stem Cell Res Ther. 2016 Jun 13;7:83. doi: 10.1186/s13287-016-0342-z (PMC4906894; doi:10.1186/s13287-016-0342-z)
Supplement: Additional file 1: — Table S2 Catalogue of the unvaried and differential expressed proteins in f-LSCs samples. (ZIP 110 kb) [file 13287_2016_342_MOESM1_ESM.zip › Additional file 1.xls]

## Sheet: Foglio1
A.Table 2
Term	Background frequency	Sample frequency	Expected	+/-	P-value
protein folding (GO:0006457)	212	15	593.1	+	2.274e-10
cellular process (GO:0009987)	13635	61	38150	+	2.738e-06
single-organism cellular process (GO:0044763)	11068	56	30960	+	4.574e-05
regulation of cell death (GO:0010941)	1436	22	4017	+	0.0001348
regulation of biological quality (GO:0065008)	2959	30	8278	+	0.0002133
regulation of apoptotic process (GO:0042981)	1356	21	3794	+	0.0003696
regulation of programmed cell death (GO:0043067)	1367	21	3824	+	0.0004291
response to stress (GO:0006950)	3297	31	9224	+	0.0005628
single-organism process (GO:0044699)	12360	57	34580	+	0.001339
response to unfolded protein (GO:0006986)	150	9	419.6	+	0.003245
multi-organism process (GO:0051704)	2305	25	6449	+	0.005644
response to topologically incorrect protein (GO:0035966)	161	9	450.4	+	0.005991
negative regulation of cell death (GO:0060548)	883	16	2470	+	0.0139
negative regulation of cellular process (GO:0048523)	3833	31	10720	+	0.02585
negative regulation of apoptotic process (GO:0043066)	825	15	2308	+	0.04703
negative regulation of programmed cell death (GO:0043069)	833	15	2330	+	0.05347
biological_process (GO:0008150)	16076	61	44980	+	0.06314
'de novo' protein folding (GO:0006458)	53	6	148.3	+	0.07644
platelet activation (GO:0030168)	226	9	632.3	+	0.1102
NADH regeneration (GO:0006735)	27	5	75.54	+	0.1224
canonical glycolysis (GO:0061621)	27	5	75.54	+	0.1224
glycolytic process through glucose-6-phosphate (GO:0061620)	27	5	75.54	+	0.1224
glycolytic process through fructose-6-phosphate (GO:0061615)	27	5	75.54	+	0.1224
cellular protein metabolic process (GO:0044267)	3168	27	8863	+	0.1713
negative regulation of biological process (GO:0048519)	4170	31	11670	+	0.205
glucose catabolic process (GO:0006007)	30	5	83.93	+	0.2059
NADH metabolic process (GO:0006734)	35	5	97.92	+	0.4403
response to stimulus (GO:0050896)	7251	41	20290	+	0.4662
response to wounding (GO:0009611)	713	13	1995	+	0.5501
protein complex subunit organization (GO:0071822)	1355	17	3791	+	0.8738
cellular component assembly (GO:0022607)	1718	19	4806	+	0.9284
regulation of catalytic activity (GO:0050790)	2111	21	5906	+	0.9732
platelet degranulation (GO:0002576)	83	6	232.2	+	1.057
coagulation (GO:0050817)	506	11	1416	+	1.127
blood coagulation (GO:0007596)	506	11	1416	+	1.127
glycolytic process (GO:0006096)	43	5	120.3	+	1.211
cell activation (GO:0001775)	633	12	1771	+	1.242
hemostasis (GO:0007599)	511	11	1430	+	1.243
wound healing (GO:0042060)	638	12	1785	+	1.35
cellular component organization (GO:0016043)	4783	32	13380	+	1.354
regulation of body fluid levels (GO:0050878)	644	12	1802	+	1.492
macromolecular complex subunit organization (GO:0043933)	1997	20	5587	+	1.945
actin filament-based process (GO:0030029)	423	10	1183	+	2.064
hexose catabolic process (GO:0019320)	48	5	134.3	+	2.077
'de novo' posttranslational protein folding (GO:0051084)	48	5	134.3	+	2.077
positive regulation of molecular function (GO:0044093)	1621	18	4535	+	2.078
protein metabolic process (GO:0019538)	3828	28	10710	+	2.25
cellular component organization or biogenesis (GO:0071840)	4900	32	13710	+	2.426
positive regulation of biological process (GO:0048518)	4916	32	13750	+	2.624
cellular response to stress (GO:0033554)	1470	17	4113	+	2.77
regulation of biological process (GO:0050789)	10236	48	28640	+	2.897
regulation of cellular process (GO:0050794)	9849	47	27550	+	2.929
regulation of response to stress (GO:0080134)	1147	15	3209	+	3.41
monosaccharide catabolic process (GO:0046365)	54	5	151.1	+	3.696
cellular component biogenesis (GO:0044085)	1879	19	5257	+	3.712
movement of cell or subcellular component (GO:0006928)	1335	16	3735	+	4.154
NAD metabolic process (GO:0019674)	57	5	159.5	+	4.812
regulation of molecular function (GO:0065009)	2547	22	7126	+	5.108
interspecies interaction between organisms (GO:0044419)	730	12	2042	+	5.596
symbiosis, encompassing mutualism through parasitism (GO:0044403)	730	12	2042	+	5.596
organic substance metabolic process (GO:0071704)	8585	43	24020	+	6.368
cellular metabolic process (GO:0044237)	8238	42	23050	+	6.441
cytoskeleton organization (GO:0007010)	791	12	2213	+	12.88
protein folding in endoplasmic reticulum (GO:0034975)	8	3	22.38	+	13.09
transport (GO:0006810)	3651	26	10210	+	13.27
viral process (GO:0016032)	653	11	1827	+	13.62
positive regulation of cellular process (GO:0048522)	4181	28	11700	+	14.32
multi-organism cellular process (GO:0044764)	658	11	1841	+	14.66
vesicle-mediated transport (GO:0016192)	1118	14	3128	+	14.79
positive regulation of metabolic process (GO:0009893)	3180	24	8897	+	14.86
pyruvate metabolic process (GO:0006090)	72	5	201.4	+	14.99
cellular response to stimulus (GO:0051716)	5884	34	16460	+	15.31
biological regulation (GO:0065007)	10722	48	30000	+	15.79
ATF6-mediated unfolded protein response (GO:0036500)	9	3	25.18	+	18.61
positive regulation of immune system process (GO:0002684)	827	12	2314	+	20.36
establishment of localization (GO:0051234)	3752	26	10500	+	22.45
regulation of nuclease activity (GO:0032069)	79	5	221	+	23.48
localization (GO:0051179)	4568	29	12780	+	25.16
organelle organization (GO:0006996)	2800	22	7833	+	25.29
primary metabolic process (GO:0044238)	8276	41	23150	+	26.21
regulation of metabolic process (GO:0019222)	6347	35	17760	+	29.14
regulation of hydrolase activity (GO:0051336)	1189	14	3326	+	30.2
positive regulation of catalytic activity (GO:0043085)	1377	15	3852	+	32.88
actin-myosin filament sliding (GO:0033275)	38	4	106.3	+	33.28
muscle filament sliding (GO:0030049)	38	4	106.3	+	33.28
platelet aggregation (GO:0070527)	39	4	109.1	+	36.85
regulation of cellular protein metabolic process (GO:0032268)	1980	18	5539	+	37.11
response to reactive oxygen species (GO:0000302)	157	6	439.2	+	41.25
pyridine nucleotide metabolic process (GO:0019362)	94	5	263	+	54.23
nicotinamide nucleotide metabolic process (GO:0046496)	94	5	263	+	54.23
posttranscriptional regulation of gene expression (GO:0010608)	479	9	1340	+	55.07
positive regulation of protein metabolic process (GO:0051247)	1254	14	3508	+	55.52
purine ribonucleoside metabolic process (GO:0046128)	255	7	713.4	+	56.21
organic substance catabolic process (GO:1901575)	1446	15	4045	+	59.33
purine nucleoside metabolic process (GO:0042278)	258	7	721.8	+	60.61
single-organism transport (GO:0044765)	2964	22	8292	+	64.47
gluconeogenesis (GO:0006094)	46	4	128.7	+	70.28
actin-mediated cell contraction (GO:0070252)	47	4	131.5	+	76.43
single-organism carbohydrate catabolic process (GO:0044724)	101	5	282.6	+	76.51
protein stabilization (GO:0050821)	101	5	282.6	+	76.51
macromolecular complex assembly (GO:0065003)	1112	13	3111	+	76.79
catabolic process (GO:0009056)	1673	16	4680	+	76.88
metabolic process (GO:0008152)	9728	44	27220	+	93.47
positive regulation of cellular metabolic process (GO:0031325)	2562	20	7168	+	93.67
