# Supplementary material for: Donor age and long-term culture do not negatively influence the stem potential of limbal fibroblast-like stem cells
Source: Stem Cell Res Ther. 2016 Jun 13;7:83. doi: 10.1186/s13287-016-0342-z (PMC4906894; doi:10.1186/s13287-016-0342-z)
Supplement: Additional file 6: — Table S3. The genes expressing the invariant proteins were analyzed for their enrichment in specific gene ontology annotation. Table S4. The genes expressing the differenzial proteins were analyzed for their enrichment in specific gene ontology annotation. (XLS 16 kb) [file 13287_2016_342_MOESM6_ESM.xls]

## Sheet: invariant protein
A.Table 3 Invariant protein
Term	Background frequency	Sample frequency	Expected	+/-	P-value
protein folding (GO:0006457)	212	15	593.1	+	2.274e-10
cellular process (GO:0009987)	13635	61	38150	+	2.738e-06
single-organism cellular process (GO:0044763)	11068	56	30960	+	4.574e-05
regulation of cell death (GO:0010941)	1436	22	4017	+	0.0001348
regulation of biological quality (GO:0065008)	2959	30	8278	+	0.0002133
regulation of apoptotic process (GO:0042981)	1356	21	3794	+	0.0003696
regulation of programmed cell death (GO:0043067)	1367	21	3824	+	0.0004291
response to stress (GO:0006950)	3297	31	9224	+	0.0005628
single-organism process (GO:0044699)	12360	57	34580	+	0.001339
response to unfolded protein (GO:0006986)	150	9	419.6	+	0.003245
multi-organism process (GO:0051704)	2305	25	6449	+	0.005644
response to topologically incorrect protein (GO:0035966)	161	9	450.4	+	0.005991
negative regulation of cell death (GO:0060548)	883	16	2470	+	0.0139
negative regulation of cellular process (GO:0048523)	3833	31	10720	+	0.02585
negative regulation of apoptotic process (GO:0043066)	825	15	2308	+	0.04703
negative regulation of programmed cell death (GO:0043069)	833	15	2330	+	0.05347
biological_process (GO:0008150)	16076	61	44980	+	0.06314
'de novo' protein folding (GO:0006458)	53	6	148.3	+	0.07644
platelet activation (GO:0030168)	226	9	632.3	+	0.1102
NADH regeneration (GO:0006735)	27	5	75.54	+	0.1224
canonical glycolysis (GO:0061621)	27	5	75.54	+	0.1224
glycolytic process through glucose-6-phosphate (GO:0061620)	27	5	75.54	+	0.1224
glycolytic process through fructose-6-phosphate (GO:0061615)	27	5	75.54	+	0.1224
cellular protein metabolic process (GO:0044267)	3168	27	8863	+	0.1713
negative regulation of biological process (GO:0048519)	4170	31	11670	+	0.205
glucose catabolic process (GO:0006007)	30	5	83.93	+	0.2059
NADH metabolic process (GO:0006734)	35	5	97.92	+	0.4403
response to stimulus (GO:0050896)	7251	41	20290	+	0.4662
response to wounding (GO:0009611)	713	13	1995	+	0.5501
protein complex subunit organization (GO:0071822)	1355	17	3791	+	0.8738
cellular component assembly (GO:0022607)	1718	19	4806	+	0.9284
regulation of catalytic activity (GO:0050790)	2111	21	5906	+	0.9732
platelet degranulation (GO:0002576)	83	6	232.2	+	1.057
coagulation (GO:0050817)	506	11	1416	+	1.127
blood coagulation (GO:0007596)	506	11	1416	+	1.127
glycolytic process (GO:0006096)	43	5	120.3	+	1.211
cell activation (GO:0001775)	633	12	1771	+	1.242
hemostasis (GO:0007599)	511	11	1430	+	1.243
wound healing (GO:0042060)	638	12	1785	+	1.35
cellular component organization (GO:0016043)	4783	32	13380	+	1.354
regulation of body fluid levels (GO:0050878)	644	12	1802	+	1.492
macromolecular complex subunit organization (GO:0043933)	1997	20	5587	+	1.945
actin filament-based process (GO:0030029)	423	10	1183	+	2.064
hexose catabolic process (GO:0019320)	48	5	134.3	+	2.077
'de novo' posttranslational protein folding (GO:0051084)	48	5	134.3	+	2.077
positive regulation of molecular function (GO:0044093)	1621	18	4535	+	2.078
protein metabolic process (GO:0019538)	3828	28	10710	+	2.25
cellular component organization or biogenesis (GO:0071840)	4900	32	13710	+	2.426
positive regulation of biological process (GO:0048518)	4916	32	13750	+	2.624
cellular response to stress (GO:0033554)	1470	17	4113	+	2.77
regulation of biological process (GO:0050789)	10236	48	28640	+	2.897
regulation of cellular process (GO:0050794)	9849	47	27550	+	2.929
regulation of response to stress (GO:0080134)	1147	15	3209	+	3.41
monosaccharide catabolic process (GO:0046365)	54	5	151.1	+	3.696
cellular component biogenesis (GO:0044085)	1879	19	5257	+	3.712
movement of cell or subcellular component (GO:0006928)	1335	16	3735	+	4.154
NAD metabolic process (GO:0019674)	57	5	159.5	+	4.812
regulation of molecular function (GO:0065009)	2547	22	7126	+	5.108
interspecies interaction between organisms (GO:0044419)	730	12	2042	+	5.596
symbiosis, encompassing mutualism through parasitism (GO:0044403)	730	12	2042	+	5.596
organic substance metabolic process (GO:0071704)	8585	43	24020	+	6.368
cellular metabolic process (GO:0044237)	8238	42	23050	+	6.441
cytoskeleton organization (GO:0007010)	791	12	2213	+	12.88
protein folding in endoplasmic reticulum (GO:0034975)	8	3	22.38	+	13.09
transport (GO:0006810)	3651	26	10210	+	13.27
viral process (GO:0016032)	653	11	1827	+	13.62
positive regulation of cellular process (GO:0048522)	4181	28	11700	+	14.32
multi-organism cellular process (GO:0044764)	658	11	1841	+	14.66
vesicle-mediated transport (GO:0016192)	1118	14	3128	+	14.79
positive regulation of metabolic process (GO:0009893)	3180	24	8897	+	14.86
pyruvate metabolic process (GO:0006090)	72	5	201.4	+	14.99
cellular response to stimulus (GO:0051716)	5884	34	16460	+	15.31
biological regulation (GO:0065007)	10722	48	30000	+	15.79
ATF6-mediated unfolded protein response (GO:0036500)	9	3	25.18	+	18.61
positive regulation of immune system process (GO:0002684)	827	12	2314	+	20.36
establishment of localization (GO:0051234)	3752	26	10500	+	22.45
regulation of nuclease activity (GO:0032069)	79	5	221	+	23.48
localization (GO:0051179)	4568	29	12780	+	25.16
organelle organization (GO:0006996)	2800	22	7833	+	25.29
primary metabolic process (GO:0044238)	8276	41	23150	+	26.21
regulation of metabolic process (GO:0019222)	6347	35	17760	+	29.14
regulation of hydrolase activity (GO:0051336)	1189	14	3326	+	30.2
positive regulation of catalytic activity (GO:0043085)	1377	15	3852	+	32.88
actin-myosin filament sliding (GO:0033275)	38	4	106.3	+	33.28
muscle filament sliding (GO:0030049)	38	4	106.3	+	33.28
platelet aggregation (GO:0070527)	39	4	109.1	+	36.85
regulation of cellular protein metabolic process (GO:0032268)	1980	18	5539	+	37.11
response to reactive oxygen species (GO:0000302)	157	6	439.2	+	41.25
pyridine nucleotide metabolic process (GO:0019362)	94	5	263	+	54.23
nicotinamide nucleotide metabolic process (GO:0046496)	94	5	263	+	54.23
posttranscriptional regulation of gene expression (GO:0010608)	479	9	1340	+	55.07
positive regulation of protein metabolic process (GO:0051247)	1254	14	3508	+	55.52
purine ribonucleoside metabolic process (GO:0046128)	255	7	713.4	+	56.21
organic substance catabolic process (GO:1901575)	1446	15	4045	+	59.33
purine nucleoside metabolic process (GO:0042278)	258	7	721.8	+	60.61
single-organism transport (GO:0044765)	2964	22	8292	+	64.47
gluconeogenesis (GO:0006094)	46	4	128.7	+	70.28
actin-mediated cell contraction (GO:0070252)	47	4	131.5	+	76.43
single-organism carbohydrate catabolic process (GO:0044724)	101	5	282.6	+	76.51
protein stabilization (GO:0050821)	101	5	282.6	+	76.51
macromolecular complex assembly (GO:0065003)	1112	13	3111	+	76.79
catabolic process (GO:0009056)	1673	16	4680	+	76.88
metabolic process (GO:0008152)	9728	44	27220	+	93.47
positive regulation of cellular metabolic process (GO:0031325)	2562	20	7168	+	93.67

## Sheet: differential  protein
A.Table 4 Differential protein
Term	Background frequency	Sample frequency	Expected	+/-	P-value
NADH metabolic process (GO:0006734)	35	4	.09	+	1.84E-02
'de novo' posttranslational protein folding (GO:0051084)	48	5	.12	+	1.46E-03
'de novo' protein folding (GO:0006458)	52	5	.13	+	2.16E-03
glycolytic process (GO:0006096)	43	4	.11	+	4.12E-02
ATP generation from ADP (GO:0006757)	44	4	.11	+	4.51E-02
pyridine nucleotide metabolic process (GO:0019362)	92	8	.24	+	9.84E-07
nicotinamide nucleotide metabolic process (GO:0046496)	92	8	.24	+	9.84E-07
pyridine-containing compound metabolic process (GO:0072524)	107	9	.28	+	8.42E-08
nucleoside diphosphate phosphorylation (GO:0006165)	62	5	.16	+	5.11E-03
oxidoreduction coenzyme metabolic process (GO:0006733)	106	8	.28	+	2.97E-06
pyruvate metabolic process (GO:0006090)	73	5	.19	+	1.13E-02
nucleotide phosphorylation (GO:0046939)	78	5	.20	+	1.56E-02
nucleoside diphosphate metabolic process (GO:0009132)	80	5	.21	+	1.76E-02
response to reactive oxygen species (GO:0000302)	174	8	.45	+	1.37E-04
protein folding (GO:0006457)	224	10	.58	+	2.52E-06
coenzyme metabolic process (GO:0006732)	249	10	.65	+	6.91E-06
purine ribonucleoside triphosphate metabolic process (GO:0009205)	193	7	.50	+	5.54E-03
ribonucleoside triphosphate metabolic process (GO:0009199)	199	7	.52	+	6.78E-03
purine nucleoside triphosphate metabolic process (GO:0009144)	201	7	.52	+	7.25E-03
purine ribonucleoside metabolic process (GO:0046128)	277	9	.72	+	3.15E-04
cofactor metabolic process (GO:0051186)	309	10	.80	+	5.33E-05
purine nucleoside metabolic process (GO:0042278)	280	9	.73	+	3.45E-04
nucleoside triphosphate metabolic process (GO:0009141)	220	7	.57	+	1.31E-02
ribonucleoside metabolic process (GO:0009119)	301	9	.78	+	6.36E-04
nucleoside metabolic process (GO:0009116)	326	9	.85	+	1.24E-03
response to oxidative stress (GO:0006979)	339	9	.88	+	1.72E-03
glycosyl compound metabolic process (GO:1901657)	344	9	.89	+	1.94E-03
generation of precursor metabolites and energy (GO:0006091)	411	10	1.07	+	7.58E-04
purine nucleotide metabolic process (GO:0006163)	331	8	.86	+	1.72E-02
purine-containing compound metabolic process (GO:0072521)	378	9	.98	+	4.25E-03
nucleobase-containing small molecule metabolic process (GO:0055086)	547	13	1.42	+	8.95E-06
nucleotide metabolic process (GO:0009117)	484	11	1.26	+	3.18E-04
nucleoside phosphate metabolic process (GO:0006753)	490	11	1.27	+	3.60E-04
oxidation-reduction process (GO:0055114)	1034	21	2.68	+	3.40E-10
monocarboxylic acid metabolic process (GO:0032787)	508	10	1.32	+	5.22E-03
carboxylic acid metabolic process (GO:0019752)	858	14	2.23	+	2.16E-04
organophosphate metabolic process (GO:0019637)	834	13	2.16	+	1.26E-03
carbohydrate metabolic process (GO:0005975)	794	12	2.06	+	5.66E-03
organic acid metabolic process (GO:0006082)	993	15	2.58	+	1.72E-04
oxoacid metabolic process (GO:0043436)	975	14	2.53	+	1.04E-03
single-organism catabolic process (GO:0044712)	918	13	2.38	+	3.74E-03
small molecule metabolic process (GO:0044281)	2233	27	5.79	+	5.33E-09
regulation of apoptotic process (GO:0042981)	1407	16	3.65	+	2.60E-03
regulation of cell death (GO:0010941)	1508	17	3.91	+	1.13E-03
single-organism biosynthetic process (GO:0044711)	1333	15	3.46	+	7.62E-03
regulation of programmed cell death (GO:0043067)	1424	16	3.69	+	3.05E-03
organonitrogen compound metabolic process (GO:1901564)	1727	19	4.48	+	2.35E-04
single-organism metabolic process (GO:0044710)	4494	37	11.66	+	1.56E-09
response to stress (GO:0006950)	3648	26	9.46	+	1.83E-03
regulation of biological quality (GO:0065008)	3134	22	8.13	+	3.51E-02
single-organism developmental process (GO:0044767)	5209	29	13.51	+	4.79E-02
cellular metabolic process (GO:0044237)	8573	43	22.24	+	7.13E-05
organic substance metabolic process (GO:0071704)	9008	42	23.37	+	1.97E-03
primary metabolic process (GO:0044238)	8697	40	22.56	+	1.18E-02
single-organism cellular process (GO:0044763)	11415	52	29.62	+	6.46E-08
metabolic process (GO:0008152)	9928	45	25.76	+	5.00E-04
single-organism process (GO:0044699)	12755	53	33.09	+	8.95E-07
cellular process (GO:0009987)	14147	52	36.70	+	2.36E-03
